# Supplementary material for: Role of Continuous Glucose Monitoring in Supporting Glycemic Control Among Adolescents with Type 1 Diabetes in Saudi Arabia: A Retrospective Study
Source: Healthcare (Basel). 2025 Feb 25;13(5):496. doi: 10.3390/healthcare13050496 (PMC11898648; doi:10.3390/healthcare13050496)
Supplement: Supplementary file 1 [file healthcare-13-00496-s001.zip]

Archive with 1 entries (1 files):
- healthcare-3483555-supplementary.pdf
